# Supplementary material for: Inflammatory bowel disease is causally related to irritable bowel syndrome: a bidirectional two-sample Mendelian randomization study
Source: Front Med (Lausanne). 2023 Apr 17;10:1166683. doi: 10.3389/fmed.2023.1166683 (PMC10150057; doi:10.3389/fmed.2023.1166683)
Supplement: Supplementary file 2 [file Table_1.xlsx]

## Sheet: Table S1
Table S1: A summary of the genetic datasets used in this study
Disease	Sample Size	N case	N control	Year	Authors	Pubmed ID	Ancestry	Gender
Irritable bowel syndrome	486601	53400	433201	2021	Eijsbouts et al.	8571093	European	Male & Female
Irritable bowel syndrome	187028	4605	182423	2021	FinnGen	NA	European	Male & Female
Inflammatory bowel diseases	34652	12882	21770	2015	Liu et al.	4881818	European	Male & Female
Inflammatory bowel diseases	176899	4420	172479	2021	FinnGen	NA	European	Male & Female

## Sheet: Table S2
Table S2 Demographics of Bellygenes IBS cohorts*
Cohort		Mayo Genome Consortia	Genetic Epidemiology Research on Aging	Estonian Genome Center at the University of Tartu	Michigan Genomics Initiative	LifeLines	HUNT	TwinGene
Trait		ICD-IBS	ICD-IBS	ICD-IBS	ICD-IBS	ROME-IBS	ROME-IBS	ROME-IBS
N case		342	2968	463	1809	777	777	504
N ctrl		1947	49823	2244	36793	7122	12286	4650
Gender (F:M)		1033:1256	31750:21041	1719:988	20133:18469	4444:3455	8138:6756	2706:2448
Age (years, mean ± SD)		64.99±13.43	70.39±12.58	45.14±19.77	56.65±16.0	41.5±16.1	53.9±14.9	57.75±7.96
IBS definition		ICD9 564.1	ICD9 564.1	ICD10 K58	ICD10 K58	Rome III criteria (from Questionnaire)	Compatible with Rome III (from questionnaire)	Compatible with Rome III (from questionnaire)
Control definition		randomly selected from the remainder of the cohort	remainder of the cohort	randomly selected from the remainder of the cohort	remainder of the cohort	asymtpomatic individuals from remainder of the cohort	asymtpomatic individuals from remainder of the cohort	asymtpomatic individuals from remainder of the cohort
Test model		Linear mixed model	Linear mixed model	Linear mixed model	Linear mixed model	Linear regression	Linear mixed model	Linear mixed model
Covariates		age, sex, top 10 PCs	age, sex, top 10 PCs	age, sex, top 10 PCs	age, sex, top 4 PCs	age, sex, top 10 PCs	age, sex, arrays, top 10 PCs	age, sex, top 10 PCs
*Modified from Eijsbouts et al. (Reference 23), Supplementary Table 9

## Sheet: Table S3
Table S3 IBD GWAS samples used in Liu et al.*
Trait		Crohn's disease							Ulcerative Colitis
Cohort		BEL1	BEL2	CEDARS	CHOP	GERMAN	NIDDK	WTCCC	CEDARS	CHOP	GERMANY	NIDDK1	NIDDK2	NORWEGIAN	SWEDISH	WTCCC
N case		513	153	835	1482	479	756	1719	835	671	988	486	447	258	918	2342
N ctrl		884	94	1364	3054	573	462	1612	1566	3038	2383	624	1420	279	341	4076
GWAS array		ILMN317	ILMN317	ILMN317	ILMN550	ILMN550	ILMN317	AFFX500	ILMN317	ILMN550	AFFX6	ILMN550	ILMN550	AFFX6	ILMN317	AFFX6
Country		Belgium, France	Belgium	USA	USA, Canada, Italy, Scotland, Canada	Germany	USA, Canada	UK	USA	USA, Canada, Italy, Scotland, Canada	Germany	USA, Canada	USA, Canada	Norway	Sweden	UK
*Modified from Jostins et al. (Reference 25), Supplementary Table 1

## Sheet: Table S4
Table S4 Summary of Genetic Instruments identified for MR Analyses
Exposure	Significant level	No. of SNPs	F statistics†	Explained variance (R2) ‡
IBS	5e-06	41	23.3 (20.9, 37.0)	0.0261
IBD
IBD	5e-08	52	56.4 (30.1, 296.2)	0.5368
CD	5e-08	47	46.9 (30.0, 272.9)	0.7834
UC	5e-08	30	53.4 (31.1, 226.2)	0.5136
† Median and range (minimum and maximum).
‡ Variation (%) explained by the included SNPs was derived from Mangrove package implemented in R.
IBS: Irritable Bowel Symdroms; IBD: Inflammatory Bowel Disease; CD: Crohn’s Disease; UC: Ulcerative Colitis.

## Sheet: Table S5
Table S5 Instrumental variables for IBS (significant level of p < 5e-06)
SNP	EA/OA	beta	eaf	se	f_value	palindromic	IBD(Liu, Jimmy Z et al)			UC(Liu, Jimmy Z et al)			CD(Liu, Jimmy Z et al)			IBD(FinnGen)			UC(FinnGen)			CD(FinnGen)
							beta	se	pval	beta	se	pval	beta	se	pval	beta	se	pval	beta	se	pval	beta	se	pval
rs10044618	T/C	0.035	0.4316	0.0069	25.7298	F	-0.0031951	0.0171	0.8498	0.00459941	0.0215	0.8318	-0.012599	0.0232	0.5855	-0.0059918	0.0190699	0.753368	-0.00506761	0.0231047	0.826391	-0.0338055	0.0390323	0.38644
rs10156602	A/G	0.0417	0.633	0.0071	34.4948	F	0.0315956	0.0176	0.0730601	0.0465973	0.0222	0.0362502	0.0134985	0.024	0.5745	-0.0056792	0.0189788	0.764758	-0.0281244	0.02299	0.221205	0.03786	0.0387781	0.328904
rs10268606	T/C	0.037	0.704	0.0075	24.3377	F	0.00689617	0.0185	0.7082	0.020998	0.0233	0.367	-0.00640044	0.0252	0.7996	0.0340683	0.0190916	0.0743481	0.0222384	0.0231348	0.336425	0.024065	0.0390226	0.537438
rs10437560	A/G	-0.0368	0.6035	0.0078	22.2589	F	NA	NA	NA	NA	NA	NA	-0.0201007	0.0234	0.391	NA	NA	NA	NA	NA	NA	NA	NA	NA
rs10917847	A/G	0.0332	0.4656	0.007	22.4946	F	-0.0156011	0.0169	0.3552	-0.0189993	0.0214	0.3755	-0.00950503	0.023	0.679599	-0.0229082	0.0189449	0.226585	-0.00708019	0.022965	0.757851	-0.0781946	0.0387421	0.0435562
rs112215352	A/G	-0.0794	0.9542	0.0171	21.5599	F	0.059796	0.0521	0.2506	0.124701	0.0662	0.0595196	-0.00979784	0.0701	0.8889	0.0759274	0.0632669	0.230095	0.0994039	0.0766771	0.194839	0.0760771	0.128271	0.553117
rs11656412	A/G	0.0348	0.6096	0.007	24.715	F	0.036004	0.0174	0.0379603	0.0479041	0.0218	0.0281702	0.00840458	0.0237	0.723801	-0.00806474	0.0186904	0.666112	-0.0026616	0.0226379	0.906406	-0.0190823	0.0382339	0.617713
rs117654599	A/T	0.1693	0.0128	0.0357	22.4893	T	-0.0156011	0.0701	0.8239	-0.0802019	0.0893	0.3687	-0.0178992	0.0929	0.8474	-0.0976013	0.0723116	0.177101	-0.161926	0.0879053	0.0654666	0.0601471	0.148366	0.685185
rs12358694	A/G	-0.0328	0.5337	0.0071	21.3417	F	0	0.0173	0.9999	-0.00889948	0.0216	0.679401	0.0109004	0.0239	0.6479	-0.0113778	0.019085	0.551065	0.00322743	0.023132	0.889038	-0.04421	0.0390356	0.257401
rs1248825	A/C	0.0444	0.3253	0.0073	36.9929	F	-0.0138961	0.0181	0.4407	-0.021898	0.0227	0.3345	0.00139902	0.0247	0.954	-0.0111732	0.018788	0.552043	0.0099391	0.0227648	0.662401	-0.0345487	0.038407	0.368365
rs12530635	C/G	0.0338	0.666	0.0074	20.8626	T	0.0242047	0.0179	0.1757	0.0434043	0.0227	0.0555597	0.00760104	0.0243	0.7541	0.0331875	0.0194835	0.0884993	0.0246819	0.0236145	0.295931	0.0437721	0.0398335	0.271822
rs12549729	T/G	0.0475	0.3898	0.0086	30.5062	F	-0.000500125	0.0202	0.9788	0.0118989	0.0255	0.640801	-0.0227979	0.0276	0.4095	-0.0207481	0.0204027	0.309188	-0.0142777	0.0247196	0.563544	-0.00902977	0.0417537	0.828783
rs12692627	A/G	-0.0373	0.2838	0.0076	24.0873	F	-0.00700447	0.0188	0.7117	0.0338989	0.0236	0.1505	-0.0557982	0.0259	0.03093	-0.00812827	0.0203424	0.689471	0.0141879	0.0246279	0.564552	-0.0485959	0.0415781	0.24249
rs12727764	T/G	-0.0437	0.1602	0.0093	22.0798	F	-0.0122042	0.0232	0.6002	-0.0212032	0.0293	0.4686	0.00079968	0.0318	0.9805	0.0149541	0.0247845	0.546267	0.017226	0.0299972	0.565796	0.00567313	0.0506655	0.910845
rs12974306	T/G	-0.0333	0.483	0.0069	23.291	F	-0.00140098	0.0173	0.9336	0.0189003	0.0219	0.3874	-0.0229002	0.0232	0.3231	-0.0148193	0.0186367	0.426519	-0.0232775	0.0225816	0.302627	-0.00455232	0.03808	0.904843
rs13031167	T/G	0.0826	0.0896	0.0171	23.3328	F	0.0207042	0.0218	0.3425	0.0323026	0.0272	0.235	0.012699	0.0301	0.6725	NA	NA	NA	NA	NA	NA	NA	NA	NA
rs13251888	A/G	0.0747	0.0551	0.0163	21.0022	F	0.0239997	0.0445	0.589599	0.0114047	0.0585	0.8462	0.00380276	0.0578	0.9473	0.0254936	0.0541604	0.637852	0.029903	0.0656844	0.648927	-0.0301961	0.11081	0.785234
rs13321176	T/G	0.0478	0.8298	0.0092	26.9947	F	0.0101978	0.0224	0.6503	0.0106036	0.0283	0.7071	0.0213994	0.0306	0.4842	0.0320821	0.0279169	0.250472	0.0360837	0.0337849	0.285501	0.0317816	0.0571001	0.577805
rs1631779	A/C	-0.0611	0.0788	0.0127	23.1459	F	-0.0159973	0.0302	0.5962	-0.0582967	0.0389	0.1342	0.0406044	0.0399	0.3084	0.073492	0.0368049	0.0458469	0.0598727	0.0446017	0.179471	0.0725355	0.0753955	0.336017
rs183066057	A/G	-0.0945	0.9531	0.0201	22.1039	F	-0.0266007	0.0448	0.552901	-0.0214995	0.0561	0.7013	-0.0120017	0.0614	0.8455	NA	NA	NA	NA	NA	NA	NA	NA	NA
rs189713900	A/G	-0.1528	0.9844	0.0315	23.5301	F	-0.0062998	0.1442	0.9651	-0.060196	0.1787	0.736	-0.0204987	0.1962	0.9166	-0.134145	0.0926571	0.147686	0.0663044	0.112083	0.554141	-0.482253	0.18742	0.0100788
rs189827057	A/T	-0.1045	0.9669	0.0221	22.3587	T	-0.0101008	0.0388	0.795	-0.0812968	0.0486	0.0942909	0.0721997	0.0534	0.1766	NA	NA	NA	NA	NA	NA	NA	NA	NA
rs20551	A/G	-0.0375	0.7149	0.0075	24.9999	F	-0.0411033	0.0185	0.0261499	-0.0353992	0.0234	0.1293	-0.0584981	0.025	0.0194899	-0.0586591	0.019796	0.00304481	-0.0551913	0.0241849	0.0224859	-0.0558579	0.0408224	0.171213
rs2123209	T/C	0.0509	0.1094	0.011	21.4116	F	0.0267977	0.0279	0.3359	0.0280042	0.0348	0.421401	0.0198026	0.0384	0.6064	0.0423622	0.0268728	0.114934	0.0273532	0.0325418	0.400597	0.0738443	0.0548246	0.178007
rs2828078	A/G	-0.0467	0.1428	0.0102	20.9619	F	-0.00110061	0.0261	0.9668	0.0164047	0.0328	0.6175	0.00229736	0.0357	0.9492	-0.00889956	0.0305494	0.770809	0.00717073	0.0370332	0.846466	-0.0221909	0.0623702	0.721995
rs3096652	A/G	-0.0326	0.5029	0.007	21.6889	F	-0.00280393	0.017	0.8703	0.00219758	0.0213	0.9179	-0.00660174	0.0232	0.776101	-0.0338273	0.0188206	0.0722803	-0.0349885	0.0227941	0.124789	-0.0116782	0.0384576	0.761384
rs35418299	A/G	0.0311	0.5058	0.0068	20.9171	F	0.0192044	0.0167	0.2494	0.00819632	0.021	0.697199	0.0044003	0.0226	0.847	NA	NA	NA	NA	NA	NA	NA	NA	NA
rs5009448	T/C	-0.0366	0.2773	0.0079	21.4638	F	NA	NA	NA	NA	NA	NA	NA	NA	NA	0.0332439	0.022109	0.132675	0.0444185	0.0268068	0.0975214	0.0262217	0.0452723	0.562454
rs5017929	A/G	0.0387	0.7009	0.0075	26.6255	F	0.0369971	0.0188	0.0489103	0.0648041	0.0237	0.00625302	0.00489799	0.0256	0.8472	0.00554955	0.0198735	0.780058	0.00402263	0.0240907	0.867387	-0.0111772	0.0406427	0.783307
rs56246023	T/G	-0.0584	0.1328	0.0123	22.5431	F	NA	NA	NA	NA	NA	NA	NA	NA	NA	-0.00080987	0.0270407	0.976107	-0.0361131	0.0327473	0.270121	0.0964816	0.0551178	0.0800387
rs56884006	T/C	-0.0433	0.7783	0.0092	22.1513	F	-0.0122953	0.0238	0.606001	-0.0112025	0.0304	0.7135	-0.0191013	0.032	0.5497	0.0262139	0.0227076	0.248332	-0.00127318	0.0274975	0.96307	0.0674978	0.0464329	0.14604
rs6471719	T/C	-0.0367	0.7214	0.0076	23.3186	F	-0.0139975	0.0192	0.4663	-0.0319965	0.0241	0.1833	0.023697	0.0265	0.3698	-0.0469196	0.0206348	0.0229779	-0.0590192	0.0250135	0.0183	0.00487885	0.0422387	0.908043
rs6696068	T/G	-0.035	0.3891	0.007	24.9999	F	-0.00500249	0.0173	0.774399	-0.00540458	0.0218	0.8058	-0.00959589	0.0235	0.6824	-0.0120984	0.0188489	0.520962	-0.0165744	0.0228237	0.467721	-0.0171165	0.038562	0.657137
rs6887323	A/G	-0.0334	0.5418	0.0069	23.4311	F	0.00079968	0.0176	0.9618	0.0131038	0.0222	0.5557	-0.0172988	0.0239	0.4698	-0.0145225	0.0188176	0.44026	-0.0235938	0.0227834	0.300403	-0.0249772	0.0385001	0.516496
rs7106434	T/C	0.0384	0.4095	0.0069	30.9715	F	-0.00520351	0.017	0.7611	0.0101978	0.0213	0.6307	-0.0344983	0.0232	0.1379	0.00999585	0.01937	0.605822	0.00823876	0.0234658	0.725516	0.0155133	0.0396086	0.695306
rs7326447	T/C	0.106	0.0261	0.0224	22.3931	F	-0.0290993	0.0558	0.601999	-0.0553013	0.0698	0.428	-0.0338981	0.077	0.6601	-0.0834655	0.0455348	0.0668021	-0.136986	0.0551718	0.0130317	-0.0544564	0.0930464	0.558372
rs7751504	T/C	-0.0328	0.3822	0.007	21.9558	F	0.00179838	0.0173	0.9179	-0.0112025	0.0218	0.6065	0.00909848	0.0235	0.6989	-0.0205809	0.0186142	0.268877	-0.0187319	0.0225575	0.40631	-0.00313656	0.0380453	0.934295
rs7857016	A/T	0.0334	0.4111	0.0069	23.4311	T	-0.0202027	0.0172	0.2415	-0.0326988	0.0217	0.1317	NA	NA	NA	-0.0101168	0.0195717	0.60522	-0.024595	0.0237164	0.299714	0.00847716	0.0399949	0.832141
rs8106322	A/G	-0.0394	0.646	0.0075	27.5974	F	0.00229736	0.0182	0.8998	0.0178006	0.0228	0.4351	-0.0180011	0.0248	0.4687	-0.00516671	0.0197035	0.793149	-0.0148982	0.0238857	0.532806	0.0124377	0.0402685	0.75742
rs9513519	A/G	0.0388	0.6168	0.007	30.7231	F	0.0176041	0.0171	0.3044	0.0314018	0.0216	0.1466	-0.0113036	0.0232	0.627799	0.0140882	0.0192497	0.46425	-0.000460351	0.0233245	0.984253	0.0435139	0.0393635	0.26897
rs996762	C/G	0.0499	0.1576	0.0094	28.1802	T	-0.0428031	0.0234	0.0673597	-0.0270013	0.0294	0.3579	-0.0605996	0.0321	0.0587503	0.0194754	0.0243522	0.423862	0.0269035	0.0295028	0.361823	0.00867443	0.0498055	0.861735

## Sheet: Table S6
Table S6 Effect estimates of the associations of genetic instrumental variables for IBS and risk of IBD
	No. of SNPs	IVW		Weighted Median		multiplicative random effects IVW		MR PRESSO
								(outlier-corrected)
		OR	p value	OR	p value	OR	p value	outlier	OR	p for global test
		(95% CI)		(95% CI)		(95% CI)			(95% CI)
IBD
Liu, Jimmy Z et al	38	1.17 (1, 1.36)	0.0485676	1.15 (0.94, 1.43)	0.181732	1.17 (1.02, 1.33)	0.0261341	0	NA	0.84
FinnGen	36	1.11 (0.9, 1.37)	0.312144	1.15 (0.89, 1.49)	0.2942	1.11 (0.9, 1.37)	0.312144	1	1.07 (0.88, 1.3)	0.034
M-A		1.15 (1.01, 1.30)	-	1.15 (0.98, 1.36)		1.15 (1.03, 1.29)	-	-	-	-
CD
Liu, Jimmy Z et al	38	1.03 (0.84, 1.26)	0.799472	1.13 (0.85, 1.52)	0.402205	1.03 (0.86, 1.22)	0.764155	0	NA	0.887
FinnGen	36	1.1 (0.77, 1.57)	0.59864	1.16 (0.7, 1.92)	0.568007	1.1 (0.77, 1.57)	0.59864	0	NA	0.65
M-A		1.05 (0.87, 1.25)	-	1.14 (0.88, 1.47)		1.04 (0.89, 1.22)	-	-	-	-
UC
Liu, Jimmy Z et al	38	1.25 (1.01, 1.54)	0.0435609	1.3 (0.97, 1.73)	0.0747478	1.25 (1.01, 1.54)	0.0435609	0	NA	0.163
FinnGen	36	1.06 (0.84, 1.33)	0.646064	1.08 (0.8, 1.46)	0.627964	1.06 (0.84, 1.33)	0.646064	0	NA	0.174
M-A		1.16 (0.99, 1.35)	-	1.19 (0.97, 1.46)		1.16 (0.99, 1.35)	-	-	-	-
Results of meta-analyses were from fixed-effect model. IVW: Inverse variance weighted; MR PRESSO: MR Pleiotropy RESidual Sum and Outlier; OR: Odds Ratio; CI: Confidence Interval; NA: not available; IBS: Irritable Bowel Symdroms; IBD: Inflammatory Bowel Disease; CD: Crohn’s Disease; UC: Ulcerative Colitis; M-A:Meta-analysis .

## Sheet: Table S7
Table S7 Heterogeneity of Wald ratios and MR-Egger test for directional pleiotropy for Irritable bowel symdroms and risk of inflammatory bowel disease
Outcome		Heterogeneity				MR-Egger test for direcTIonal pleiotropy
		Q	df	I2	p value	Intercept	se	p value
IBD	Liu, Jimmy Z et al	29.0954	37	0	0.8223	0.00767517	0.010213	0.45912
	FinnGen	51.01	35	0.333464	0.0393	0.0337	0.0146	0.0274
CD	Liu, Jimmy Z et al	26.524	37	0	0.899	0.016	0.01396	0.258
	FinnGen	31.3353	35	0	0.6457	-0.00015	0.0262	0.995
UC	Liu, Jimmy Z et al	45.5158	37	0.209066	0.1588	0.0048	0.01443	0.745
	FinnGen	42.993	35	0.209174	0.166	0.0503	0.01558	0.00276
Q, heterogeneity staTIsTIc Q; df, degree of freedom; se, standard error

## Sheet: Table S8
Table S8 Instrumental variables for inflammatory bowel disease (significant level of p < 5e-08)
IBD SNP	EA/OA	beta	eaf	se	f_value	palindromic	IBS (Eijsbouts C Z et al)			IBS (FinnGen)
							beta	pval	se	beta	pval	se
rs13178036	C/G	0.100904	0.341807	0.0184	30.0716	TRUE	0.0046	0.5243	0.0073	-0.0273662	0.136893	0.0183979
rs6826501	T/C	-0.0927953	0.536078	0.0169	30.1477	FALSE	-0.0051	0.4561	0.0068	-0.00180453	0.918736	0.0176869
rs3850378	C/T	0.155099	0.096461	0.0282	30.2479	FALSE	0.0039	0.7369	0.0116	NA	NA	NA
rs45528737	T/C	0.166802	0.111833	0.03	30.9126	FALSE	-0.0129	0.2853	0.0121	NA	NA	NA
rs1003342	G/A	-0.095001	0.531334	0.0168	31.9752	FALSE	0.0219	0.001334	0.0068	-0.0146109	0.395185	0.0171842
rs79965992	A/G	0.1678	0.0860239	0.0296	32.1348	FALSE	0.0201	0.1721	0.0147	NA	NA	NA
rs1551399	C/A	0.101302	0.615807	0.0173	34.2862	FALSE	0.0016	0.8158	0.007	NA	NA	NA
rs3091316	A/G	-0.112497	0.267193	0.0191	34.6889	FALSE	0.0012	0.8711	0.0076	-0.0252138	0.165089	0.0181635
rs9934775	T/C	-0.139595	0.16068	0.0232	36.2025	FALSE	0.0038	0.6952	0.0097	0.0228715	0.353642	0.0246581
rs72634258	C/T	-0.145502	0.16068	0.0234	38.6617	FALSE	0.0193	0.03186	0.009	-0.00393817	0.842322	0.0197973
rs10408351	A/G	0.137804	0.238435	0.0221	38.8789	FALSE	-0.0033	0.7185	0.0091	0.0194353	0.382649	0.022262
rs5754467	G/A	0.134698	0.209666	0.0214	39.6159	FALSE	0.0055	0.5285	0.0087	-0.0345923	0.0648037	0.0187329
rs72798422	C/T	0.2776	0.041718	0.0431	41.482	FALSE	-0.0088	0.6467	0.0192	-0.0240168	0.610058	0.0470927
rs444210	G/A	0.109502	0.545781	0.0168	42.4816	FALSE	0.0088	0.1996	0.0068	0.00822148	0.632192	0.0171766
rs4676408	A/G	0.118103	0.515063	0.0181	42.5735	FALSE	-0.0062	0.3961	0.0073	-0.00348033	0.84605	0.017925
rs10476948	G/A	0.203402	0.083948	0.0311	42.7725	FALSE	-0.0151	0.264	0.0135	-0.00353387	0.916198	0.0335841
rs10175585	A/G	-0.1332	0.71345	0.0202	43.4791	FALSE	-0.0243	0.009128	0.0093	NA	NA	NA
rs2542147	T/G	-0.1513	0.837193	0.0227	44.4223	FALSE	-0.018	0.0488	0.0091	-0.00505943	0.83449	0.024214
rs28701841	A/G	0.187798	0.114205	0.028	44.9822	FALSE	0.0051	0.6678	0.0119	-0.0443274	0.147922	0.0306359
rs142770866	A/G	0.23	0.0810417	0.0337	46.5769	FALSE	-0.0069	0.5872	0.0128	0.0386854	0.222256	0.031695
rs744166	G/A	-0.120703	0.409963	0.0172	49.2441	FALSE	-0.0031	0.6552	0.0069	0.010189	0.556847	0.017342
rs224123	T/C	-0.121603	0.577847	0.0172	49.9812	FALSE	0.0011	0.8715	0.007	-0.0416245	0.0174655	0.0175131
rs12764283	A/G	0.126597	0.337409	0.0179	50.0168	FALSE	0	0.9971	0.0073	-0.00879786	0.621298	0.017809
rs1736161	A/G	-0.123298	0.428732	0.0174	50.2098	FALSE	0.0145	0.03632	0.0069	-0.0121741	0.486398	0.0174903
rs10817678	A/G	0.135396	0.686781	0.0182	55.3406	FALSE	0.0021	0.7656	0.0072	0.030475	0.097807	0.0184074
rs7285952	G/T	-0.176002	0.157193	0.0235	56.0886	FALSE	0.0115	0.2198	0.0094	-0.00618258	0.816962	0.026712
rs4730272	G/A	-0.134102	0.512591	0.0178	56.7552	FALSE	-0.0144	0.03588	0.0069	-0.00782065	0.648605	0.0171618
rs6894249	G/A	-0.133604	0.365591	0.0176	57.622	FALSE	0.0002	0.9778	0.007	-0.0102255	0.551846	0.0171859
rs56062135	T/C	0.1509	0.236922	0.0198	58.0795	FALSE	0.0078	0.3377	0.0082	0.0159	0.414882	0.0195012
rs2193041	G/A	0.133703	0.388781	0.0172	60.4227	FALSE	0.0072	0.3042	0.007	0.032759	0.0737038	0.018317
rs35730213	C/G	-0.151404	0.262591	0.0194	60.904	TRUE	0.0085	0.2624	0.0076	-0.0339565	0.104953	0.020944
rs140892874	C/T	0.409594	0.027461	0.0512	63.9944	FALSE	0.0611	0.0191	0.0261	-0.0253376	0.635845	0.0535093
rs112401990	A/G	0.142202	0.375383	0.0174	66.7864	FALSE	0.0054	0.4543	0.0072	NA	NA	NA
rs10737481	G/T	0.141103	0.554896	0.017	68.889	FALSE	0.0141	0.03896	0.0068	0.00894657	0.602062	0.0171575
rs8134436	G/C	-0.144698	0.603989	0.017	72.444	TRUE	-0.006	0.404	0.0072	NA	NA	NA
rs12936409	T/C	0.145701	0.476383	0.0168	75.211	FALSE	0.0004	0.9497	0.0068	-0.0147142	0.391506	0.0171717
rs2241878	C/T	0.148001	0.538498	0.0169	76.6886	FALSE	0.0123	0.07596	0.0069	-0.0101476	0.557706	0.0173093
rs28383456	T/C	-0.177501	0.345334	0.02	78.762	FALSE	0.0001	0.9967	0.0169	NA	NA	NA
rs11236797	A/C	0.155704	0.470011	0.017	83.8835	FALSE	0.0131	0.05546	0.0068	0.0203553	0.243232	0.0174432
rs6062496	A/G	0.164997	0.578011	0.018	84.0199	FALSE	0.0027	0.7017	0.0072	0.00772367	0.666908	0.0179455
rs10045431	C/A	0.177406	0.717524	0.0189	88.1024	FALSE	0.0142	0.05731	0.0075	0.0159466	0.431251	0.0202612
rs3024493	A/C	0.212996	0.169666	0.0222	92.0475	FALSE	0.0164	0.08109	0.0094	-0.050029	0.0353248	0.0237711
rs1887428	C/G	-0.171595	0.61936	0.0178	92.9275	TRUE	-0.006	0.4019	0.0072	0.00570733	0.746518	0.0176569
rs2836882	A/G	-0.196295	0.257617	0.0201	95.3677	FALSE	-0.0053	0.5034	0.0079	0.0184911	0.352866	0.0199034
rs1873625	A/C	0.177301	0.32287	0.0179	98.105	FALSE	-0.0069	0.3564	0.0074	-0.0362593	0.0378678	0.0174635
rs2076756	G/A	0.187595	0.27064	0.0186	101.717	FALSE	0.0132	0.09389	0.0079	0.00347776	0.884216	0.0238812
rs4077515	T/C	0.179401	0.424242	0.0172	108.785	FALSE	0.0061	0.391	0.0071	-0.0140133	0.419938	0.0173749
rs6584283	C/T	-0.180303	0.510643	0.0169	113.817	FALSE	-0.0034	0.6161	0.0068	-0.020703	0.230808	0.0172773
rs6880778	G/A	0.187801	0.620729	0.0173	117.836	FALSE	0.0189	0.006621	0.007	0.0169421	0.328607	0.0173423
rs9272514	T/C	-0.234698	0.30636	0.0208	127.311	FALSE	0.0344	4.224e-05	0.0084	NA	NA	NA
rs148844907	A/T	1.1375	0.0103903	0.0963	139.516	TRUE	0.0808	0.02379	0.0358	NA	NA	NA
rs11209026	A/G	-0.72629	0.0541886	0.0422	296.19	FALSE	0.0028	0.8386	0.0137	-0.0244873	0.554495	0.0414311
CD
rs10045431	C/A	0.215895	0.715553	0.026	68.9441	FALSE	0.0142	0.05731	0.0075	0.0159466	0.431251	0.0202612
rs10476948	G/A	0.299404	0.08613	0.0409	53.583	FALSE	-0.0151	0.264	0.0135	-0.00353387	0.916198	0.0335841
rs1056441	C/T	0.167	0.697697	0.0255	42.8856	FALSE	-0.0012	0.8691	0.0073	0.0446946	0.022696	0.0196157
rs10748781	A/C	-0.219102	0.55088	0.0238	84.7417	FALSE	-0.0058	0.4034	0.007	-0.0216926	0.230377	0.0180864
rs10817678	A/G	0.172902	0.688123	0.025	47.8276	FALSE	0.0021	0.7656	0.0072	0.030475	0.097807	0.0184074
rs11209026	A/G	-0.995199	0.0563213	0.0639	242.536	FALSE	0.0028	0.8386	0.0137	-0.0244873	0.554495	0.0414311
rs11236797	A/C	0.181104	0.473264	0.0231	61.4597	FALSE	0.0131	0.05546	0.0068	0.0203553	0.243232	0.0174432
rs112401990	A/G	0.132203	0.373412	0.0237	31.1132	FALSE	0.0054	0.4543	0.0072	NA	NA	NA
rs114607072	T/G	0.441797	0.0402795	0.0629	49.329	FALSE	0.0493	0.006876	0.0182	0.00539276	0.941875	0.0739608
rs11564236	T/A	0.519093	0.034419	0.0595	76.1053	TRUE	0.06	0.02111	0.026	-0.0252969	0.636392	0.0535104
rs12610298	T/C	-0.178003	0.18587	0.0315	31.9295	FALSE	0.0016	0.875	0.0099	NA	NA	NA
rs12717899	T/G	0.159198	0.793845	0.0289	30.3416	FALSE	0.0097	0.2617	0.0087	0.00414729	0.857616	0.0231162
rs1297271	T/C	-0.154901	0.429877	0.0237	42.714	FALSE	0.0142	0.03929	0.0069	-0.0113464	0.516634	0.0174952
rs13135092	G/A	0.221495	0.095419	0.0389	32.4181	FALSE	0.0011	0.9304	0.0128	-0.0753991	0.249842	0.0655226
rs1456896	T/C	0.139301	0.697556	0.0251	30.7978	FALSE	0.0098	0.1746	0.0072	0.00264578	0.888759	0.0189154
rs151314883	A/G	-0.223994	0.157585	0.0327	46.9176	FALSE	0.0115	0.2218	0.0094	-0.0061837	0.816951	0.026715
rs1873625	A/C	0.180704	0.320264	0.0243	55.2944	FALSE	-0.0069	0.3564	0.0074	-0.0362593	0.0378678	0.0174635
rs1887428	C/G	-0.168099	0.623303	0.0243	47.8494	TRUE	-0.006	0.4019	0.0072	0.00570733	0.746518	0.0176569
rs1932990	T/C	0.152901	0.253841	0.0263	33.7962	FALSE	0.0136	0.1035	0.0083	0.0074214	0.728405	0.021372
rs2076756	G/A	0.399806	0.283672	0.0242	272.914	FALSE	0.0132	0.09389	0.0079	0.00347776	0.884216	0.0238812
rs224123	T/C	-0.181606	0.574595	0.0233	60.7445	FALSE	0.0011	0.8715	0.007	-0.0416245	0.0174655	0.0175131
rs2505640	G/A	-0.145701	0.643588	0.0237	37.7909	FALSE	-0.0022	0.7604	0.0072	0.0167221	0.346013	0.0177451
rs281379	A/G	0.139797	0.489275	0.0238	34.4985	FALSE	-0.0092	0.1836	0.0069	0.0124962	0.474232	0.0174622
rs28701841	A/G	0.224303	0.116563	0.0373	36.1585	FALSE	0.0051	0.6678	0.0119	-0.0443274	0.147922	0.0306359
rs3024505	A/G	0.177903	0.16156	0.0302	34.6985	FALSE	0.0159	0.09068	0.0094	-0.0491841	0.037826	0.0236834
rs3091315	G/A	-0.179501	0.265588	0.0263	46.578	FALSE	0.0016	0.8324	0.0076	-0.0247184	0.173479	0.0181605
rs3747093	A/G	0.174298	0.210271	0.029	36.12	FALSE	0.0049	0.572	0.0087	-0.0348341	0.0627422	0.0187177
rs4077515	T/C	0.215901	0.419834	0.0235	84.398	FALSE	0.0061	0.391	0.0071	-0.0140133	0.419938	0.0173749
rs444210	G/A	0.163402	0.546838	0.0229	50.9099	FALSE	0.0088	0.1996	0.0068	0.00822148	0.632192	0.0171766
rs4851586	C/T	-0.168899	0.759729	0.0261	41.8728	FALSE	-0.0234	0.003878	0.0081	0.00869829	0.689779	0.0217917
rs4902642	A/G	-0.129198	0.409159	0.0236	29.9672	FALSE	0.0133	0.05273	0.0069	-0.000452375	0.979059	0.0172343
rs56062135	T/C	0.193097	0.234271	0.0269	51.5234	FALSE	0.0078	0.3377	0.0082	0.0159	0.414882	0.0195012
rs6588243	C/A	0.131704	0.589982	0.0234	31.6756	FALSE	-0.0072	0.296	0.0069	0.00644709	0.707719	0.0171958
rs6704109	T/C	0.202002	0.256123	0.0256	62.2572	FALSE	-0.0026	0.745	0.008	-0.0100075	0.600181	0.0190932
rs6894249	G/A	-0.212697	0.35888	0.0243	76.607	FALSE	0.0002	0.9778	0.007	-0.0102255	0.551846	0.0171859
rs697693	A/G	0.172296	0.201415	0.0281	37.5921	FALSE	0.0008	0.9307	0.0086	-0.010813	0.704302	0.0284913
rs7276302	G/A	-0.171598	0.608306	0.0231	55.1771	FALSE	-0.0058	0.4207	0.0072	NA	NA	NA
rs72798422	C/T	0.590392	0.047701	0.0508	135.055	FALSE	-0.0088	0.6467	0.0192	-0.0240168	0.610058	0.0470927
rs744166	G/A	-0.129299	0.408159	0.0233	30.7919	FALSE	-0.0031	0.6552	0.0069	0.010189	0.556847	0.017342
rs7560838	A/C	0.227199	0.102776	0.0381	35.5567	FALSE	0.0131	0.2617	0.0116	0.0667833	0.0730651	0.0372588
rs7713270	T/C	0.296602	0.623824	0.0241	151.451	FALSE	0.02	0.004143	0.007	0.0173177	0.31837	0.0173557
rs80262450	A/G	0.283102	0.112701	0.0353	64.3124	FALSE	0.0141	0.1753	0.0104	0.0178419	0.498884	0.0263837
rs8178977	C/G	0.1928	0.238841	0.0274	49.5075	TRUE	-0.0018	0.8341	0.0085	0.0211693	0.283098	0.019722
rs907092	A/G	0.130396	0.471412	0.0228	32.7052	FALSE	-0.0034	0.6191	0.0068	-0.0107775	0.530862	0.0171974
rs921720	G/A	0.162895	0.618841	0.0237	47.2364	FALSE	0.0026	0.7144	0.007	-0.0181081	0.344005	0.0191361
rs9350273	A/C	0.160996	0.788415	0.0285	31.9079	FALSE	0.0047	0.5724	0.0083	-0.0137982	0.477141	0.0194093
rs148844907	A/T	0.958001	0.00828273	0.1419	45.5749	TRUE	NA	NA	NA	0.137693	0.431728	0.175129
UC
rs10182512	A/G	0.1608	0.34989	0.0223	51.9913	FALSE	0.0076	0.2909	0.0072	0.0368821	0.0402078	0.0179771
rs10272963	T/C	-0.171904	0.426078	0.0216	63.3334	FALSE	-0.0144	0.03576	0.0069	-0.00366546	0.83118	0.0171936
rs10737481	G/T	0.250104	0.556463	0.0216	134.061	FALSE	0.0141	0.03896	0.0068	0.00894657	0.602062	0.0171575
rs11209026	A/G	-0.561698	0.0589321	0.0517	118.03	FALSE	0.0028	0.8386	0.0137	-0.0244873	0.554495	0.0414311
rs12612675	G/A	0.122902	0.402826	0.0219	31.4918	FALSE	0.0083	0.2445	0.0072	-0.00262709	0.887549	0.0185783
rs12817473	G/A	0.190701	0.382176	0.0217	77.2244	FALSE	0.0068	0.3309	0.007	0.0315786	0.0848946	0.018328
rs1359946	A/G	0.158302	0.196096	0.0269	34.6287	FALSE	0.0228	0.01043	0.0089	-0.00255044	0.909473	0.0224307
rs137845	G/A	0.118198	0.514874	0.0212	31.0826	FALSE	0.0115	0.1039	0.0071	-0.0122835	0.478122	0.0173171
rs148844907	A/T	1.3413	0.010151	0.1089	151.693	TRUE	0.0808	0.02379	0.0358	NA	NA	NA
rs1801274	G/A	-0.182896	0.483094	0.0217	71.0325	FALSE	-0.0032	0.6422	0.0068	0.000138644	0.993541	0.0171268
rs1887428	C/G	-0.176701	0.622856	0.0224	62.2229	TRUE	-0.006	0.4019	0.0072	0.00570733	0.746518	0.0176569
rs2212434	T/C	0.141899	0.459604	0.0213	44.378	FALSE	0.012	0.07898	0.0069	0.0200345	0.251311	0.0174642
rs2495366	A/G	-0.137	0.481618	0.0218	39.4909	FALSE	-0.0018	0.7917	0.0068	0.0454314	0.00818258	0.01718
rs254559	A/C	0.124304	0.404112	0.0215	33.4242	FALSE	-0.0058	0.416	0.0071	0.00205332	0.906765	0.0175317
rs28383456	T/C	-0.337307	0.334505	0.0256	173.596	FALSE	0.0001	0.9967	0.0169	NA	NA	NA
rs3024493	A/C	0.236297	0.168128	0.0276	73.2937	FALSE	0.0164	0.08109	0.0094	-0.050029	0.0353248	0.0237711
rs3829111	A/G	0.156303	0.416668	0.0214	53.3428	FALSE	0.0058	0.4163	0.0071	-0.0110373	0.525574	0.0173877
rs4676410	A/G	0.207802	0.197128	0.0284	53.5342	FALSE	0.0074	0.4323	0.0094	-0.0215604	0.267572	0.0194471
rs483905	A/G	0.128903	0.294334	0.0228	31.9613	FALSE	0.0106	0.1542	0.0075	0.00598217	0.77397	0.0208303
rs484356	G/C	-0.134199	0.32765	0.0228	34.6415	TRUE	0.0037	0.6541	0.0082	0.0263732	0.133527	0.0175781
rs56167332	A/C	0.151596	0.34162	0.0231	43.0645	FALSE	-0.0022	0.7585	0.0073	-0.00945986	0.611771	0.0186384
rs6017342	C/A	0.191306	0.537652	0.024	63.5335	FALSE	0.0026	0.727	0.0073	-0.0162128	0.351111	0.0173875
rs6933404	C/T	0.166799	0.21562	0.0252	43.8081	FALSE	-0.002	0.81	0.0083	-0.0141317	0.517397	0.0218296
rs7282490	A/G	-0.139699	0.603618	0.0214	42.6116	FALSE	-0.0055	0.4468	0.0072	NA	NA	NA
rs7911680	C/A	-0.1718	0.490094	0.0213	65.0512	FALSE	-0.0025	0.7093	0.0068	-0.0222727	0.194653	0.0171733
rs798502	C/A	-0.136496	0.283142	0.0239	32.6146	FALSE	-0.0068	0.3577	0.0074	-0.0202991	0.258804	0.0179762
rs9272514	T/C	-0.401598	0.297965	0.0267	226.219	FALSE	0.0344	4.22e-05	0.0084	NA	NA	NA
rs9823546	A/T	0.176899	0.310414	0.0223	62.923	TRUE	-0.0056	0.4535	0.0075	-0.0302604	0.0844131	0.0175357
rs989960	T/C	-0.129096	0.424904	0.0215	36.051	FALSE	0.0064	0.3495	0.0069	-0.0132923	0.438562	0.0171597
rs9977672	A/G	-0.245006	0.251316	0.0261	88.1132	FALSE	-0.0041	0.6103	0.0081	0.0214006	0.292211	0.020318

## Sheet: Table S9
Table S9 Heterogeneity of Wald ratios and MR-Egger test for directional pleiotropy for inflammatory bowel disease and risk of Irritable bowel symdroms
exprosure	Outcome(IBS)	Heterogeneity				MR-Egger test for direcTIonal pleiotropy
		Q	df	I2	p value	Intercept	se	p value
IBD	Eijsbouts C Z et al	101.188	51	0.505868	3.64979e-05	-0.000438	0.00402	0.913
	FinnGen	46.842	41	0.146065	0.245	0.00749	0.0095	0.437
CD	Eijsbouts C Z et al	62.293	45	0.293661	0.0446	-0.000930587	0.0032	0.776
	FinnGen	47.105	43	0.108375	0.3082	-0.00180306	0.00804	0.823
UC	Eijsbouts C Z et al	52.305	29	0.464678	0.00503	0.0066	0.0044	0.145
	FinnGen	33.801	25	0.289962	0.1122	-0.0028	0.0151	0.85
Q, heterogeneity staTIsTIc Q; df, degree of freedom; se, standard error
